# Supplementary material for: Attitudes Toward AI Usage in Patient Health Care: Evidence From a Population Survey Vignette Experiment
Source: J Med Internet Res. 2025 May 27;27:e70179. doi: 10.2196/70179 (PMC12152429; doi:10.2196/70179)
Supplement: Multimedia Appendix 2 [file jmir_v27i1e70179_app2.xlsx]

## Sheet: Coefficients Figures 4 & 5
				Coefficients (b) of Figures 4 and 5 in Kühne et al. 2025 - Heterogeneity Analysis
				* p < 0.05, ** p < 0.01, *** p < 0.001, Standard Errors in Parentheses
Domain	Outcome	Vignette Dimension	Text Label	main_model	gender_male	gender_female	age_18to27	age_28to37	age_38to47	age_48to57	age_58to81	education_primaryORless	education_secondary	education_tertiary	mig_none	mig_direct	mig_indirect	health_better	health_same	health_worse
diagnosis	General Support	4a_autonomy	makes decisions independently	0.41***	0.29***	0.50***	0.28	0.34**	0.43**	0.41**	0.55***	0.21	0.36***	0.45***	0.44***	0.33*	0.39*	0.44***	0.48***	0.18
				(0.06)	(0.09)	(0.09)	(0.15)	(0.13)	(0.15)	(0.14)	(0.14)	(0.24)	(0.11)	(0.08)	(0.08)	(0.15)	(0.17)	(0.11)	(0.09)	(0.14)
diagnosis	General Support	3c_costs	halfs costs	0.07	0.16	-0.02	0.03	-0.06	0.13	0.00	0.27	0.08	0.11	0.04	0.19*	-0.18	-0.17	0.09	0.08	0.05
				(0.08)	(0.11)	(0.11)	(0.18)	(0.16)	(0.19)	(0.18)	(0.16)	(0.29)	(0.13)	(0.10)	(0.09)	(0.19)	(0.20)	(0.14)	(0.11)	(0.18)
diagnosis	General Support	3a_costs	doubles costs	0.47***	0.73***	0.25*	0.62***	0.20	0.50**	0.39*	0.77***	0.76*	0.34**	0.51***	0.56***	0.17	0.42*	0.50***	0.53***	0.29
				(0.08)	(0.11)	(0.10)	(0.18)	(0.15)	(0.18)	(0.18)	(0.17)	(0.29)	(0.12)	(0.10)	(0.09)	(0.19)	(0.20)	(0.14)	(0.11)	(0.17)
diagnosis	General Support	2a_reliability	wrong more often	0.78***	0.78***	0.76***	1.26***	0.88***	0.62**	0.74***	0.49**	0.50	0.55***	0.98***	0.82***	0.73***	0.56**	1.05***	0.76***	0.38*
				(0.08)	(0.11)	(0.10)	(0.18)	(0.16)	(0.19)	(0.17)	(0.17)	(0.32)	(0.13)	(0.10)	(0.09)	(0.18)	(0.20)	(0.14)	(0.11)	(0.17)
diagnosis	General Support	2c_reliability	wrong less often	-0.70***	-0.68***	-0.73***	-0.50**	-0.61***	-0.72***	-0.63***	-0.97***	-0.57	-0.76***	-0.69***	-0.78***	-0.35	-0.85***	-0.63***	-0.72***	-0.76***
				(0.08)	(0.11)	(0.11)	(0.18)	(0.15)	(0.19)	(0.18)	(0.17)	(0.30)	(0.13)	(0.10)	(0.09)	(0.18)	(0.21)	(0.14)	(0.11)	(0.18)
diagnosis	General Support	1b_transparency	partly traceable and sometimes monitored	0.18*	0.20	0.16	0.33	0.10	0.31	0.04	0.21	0.24	0.25*	0.12	0.25**	0.11	0.01	-0.05	0.33**	0.27
				(0.08)	(0.11)	(0.11)	(0.18)	(0.15)	(0.18)	(0.18)	(0.17)	(0.31)	(0.13)	(0.10)	(0.09)	(0.19)	(0.22)	(0.13)	(0.11)	(0.19)
diagnosis	General Support	1a_transparency	not traceable and not monitored	0.86***	0.86***	0.83***	0.99***	0.92***	0.53**	0.94***	0.91***	0.62*	0.70***	1.01***	1.01***	0.51**	0.69***	0.85***	0.92***	0.79***
				(0.08)	(0.11)	(0.11)	(0.18)	(0.16)	(0.18)	(0.17)	(0.16)	(0.28)	(0.13)	(0.10)	(0.09)	(0.19)	(0.20)	(0.14)	(0.11)	(0.17)
diagnosis	Risk Perception	4a_autonomy	makes decisions independently	0.35***	0.31***	0.37***	0.26	0.27*	0.42**	0.25	0.53***	0.05	0.31**	0.40***	0.35***	0.28	0.46**	0.44***	0.40***	0.08
				(0.06)	(0.08)	(0.08)	(0.14)	(0.12)	(0.14)	(0.13)	(0.13)	(0.23)	(0.10)	(0.08)	(0.07)	(0.14)	(0.15)	(0.10)	(0.08)	(0.13)
diagnosis	Risk Perception	3c_costs	halfs costs	0.07	0.21*	-0.05	-0.01	0.02	0.11	-0.02	0.26	0.08	0.07	0.06	0.14	-0.01	-0.10	0.14	0.04	0.07
				(0.07)	(0.10)	(0.10)	(0.18)	(0.14)	(0.18)	(0.17)	(0.15)	(0.29)	(0.12)	(0.09)	(0.09)	(0.18)	(0.19)	(0.13)	(0.10)	(0.17)
diagnosis	Risk Perception	3a_costs	doubles costs	0.28***	0.48***	0.12	0.40*	0.04	0.26	0.29	0.52***	0.41	0.23*	0.28**	0.35***	0.14	0.11	0.27*	0.38***	0.06
				(0.07)	(0.10)	(0.10)	(0.17)	(0.14)	(0.16)	(0.16)	(0.15)	(0.28)	(0.12)	(0.09)	(0.08)	(0.18)	(0.19)	(0.12)	(0.10)	(0.16)
diagnosis	Risk Perception	2a_reliability	wrong more often	0.81***	0.80***	0.80***	1.29***	0.95***	0.76***	0.60***	0.54***	0.39	0.54***	1.04***	0.87***	0.70***	0.61**	1.10***	0.75***	0.48**
				(0.07)	(0.10)	(0.10)	(0.17)	(0.15)	(0.17)	(0.16)	(0.16)	(0.32)	(0.12)	(0.09)	(0.09)	(0.18)	(0.19)	(0.13)	(0.10)	(0.16)
diagnosis	Risk Perception	2c_reliability	wrong less often	-0.52***	-0.50***	-0.54***	-0.19	-0.47***	-0.50**	-0.60***	-0.74***	-0.52	-0.67***	-0.43***	-0.59***	-0.23	-0.62**	-0.39**	-0.56***	-0.60***
				(0.07)	(0.10)	(0.10)	(0.18)	(0.14)	(0.17)	(0.17)	(0.15)	(0.29)	(0.12)	(0.09)	(0.09)	(0.17)	(0.19)	(0.13)	(0.10)	(0.17)
diagnosis	Risk Perception	1b_transparency	partly traceable and sometimes monitored	0.19**	0.24*	0.12	0.36*	0.10	0.20	0.15	0.20	0.19	0.16	0.22*	0.25**	0.11	0.02	0.02	0.29**	0.28
				(0.07)	(0.10)	(0.10)	(0.18)	(0.14)	(0.17)	(0.16)	(0.15)	(0.30)	(0.12)	(0.09)	(0.08)	(0.18)	(0.19)	(0.12)	(0.10)	(0.17)
diagnosis	Risk Perception	1a_transparency	not traceable and not monitored	0.72***	0.77***	0.64***	0.83***	0.73***	0.46**	0.86***	0.74***	0.53	0.51***	0.89***	0.86***	0.34	0.64***	0.65***	0.80***	0.69***
				(0.07)	(0.10)	(0.10)	(0.17)	(0.15)	(0.17)	(0.16)	(0.15)	(0.27)	(0.12)	(0.09)	(0.09)	(0.18)	(0.19)	(0.13)	(0.10)	(0.16)
diagnosis	Personalized Care	4a_autonomy	makes decisions independently	0.35***	0.30***	0.38***	0.27	0.34**	0.32*	0.25	0.53***	0.03	0.35***	0.38***	0.42***	0.11	0.32	0.46***	0.34***	0.19
				(0.06)	(0.08)	(0.08)	(0.14)	(0.12)	(0.14)	(0.13)	(0.13)	(0.21)	(0.10)	(0.08)	(0.07)	(0.14)	(0.16)	(0.10)	(0.08)	(0.13)
diagnosis	Personalized Care	3c_costs	halfs costs	0.04	0.10	-0.02	0.14	-0.16	-0.06	0.21	0.18	0.14	0.09	-0.03	0.17	-0.23	-0.13	0.09	0.02	0.02
				(0.07)	(0.10)	(0.10)	(0.17)	(0.15)	(0.18)	(0.17)	(0.16)	(0.27)	(0.12)	(0.10)	(0.09)	(0.18)	(0.20)	(0.13)	(0.10)	(0.17)
diagnosis	Personalized Care	3a_costs	doubles costs	0.27***	0.37***	0.22*	0.47**	0.05	0.16	0.30	0.52**	0.52	0.23	0.27**	0.35***	0.11	0.15	0.26*	0.40***	0.00
				(0.07)	(0.10)	(0.10)	(0.17)	(0.15)	(0.17)	(0.16)	(0.16)	(0.26)	(0.12)	(0.09)	(0.08)	(0.17)	(0.21)	(0.13)	(0.10)	(0.16)
diagnosis	Personalized Care	2a_reliability	wrong more often	0.74***	0.70***	0.75***	1.05***	0.84***	0.83***	0.60***	0.41*	0.54	0.53***	0.89***	0.74***	0.64***	0.75***	0.90***	0.68***	0.58***
				(0.07)	(0.10)	(0.10)	(0.17)	(0.15)	(0.17)	(0.16)	(0.16)	(0.29)	(0.12)	(0.09)	(0.09)	(0.17)	(0.20)	(0.13)	(0.10)	(0.17)
diagnosis	Personalized Care	2c_reliability	wrong less often	-0.50***	-0.51***	-0.51***	-0.30	-0.55***	-0.22	-0.52**	-0.84***	-0.56*	-0.60***	-0.44***	-0.60***	-0.22	-0.46*	-0.55***	-0.48***	-0.45**
				(0.07)	(0.10)	(0.10)	(0.17)	(0.14)	(0.17)	(0.17)	(0.16)	(0.28)	(0.12)	(0.10)	(0.09)	(0.17)	(0.20)	(0.13)	(0.10)	(0.17)
diagnosis	Personalized Care	1b_transparency	partly traceable and sometimes monitored	0.10	0.10	0.08	0.12	0.11	0.13	-0.07	0.18	0.25	0.08	0.11	0.14	0.09	-0.08	-0.18	0.17	0.46**
				(0.07)	(0.10)	(0.10)	(0.18)	(0.14)	(0.18)	(0.16)	(0.15)	(0.28)	(0.12)	(0.09)	(0.08)	(0.18)	(0.21)	(0.12)	(0.10)	(0.17)
diagnosis	Personalized Care	1a_transparency	not traceable and not monitored	0.57***	0.54***	0.56***	0.55**	0.66***	0.34*	0.62***	0.66***	0.58*	0.40***	0.70***	0.70***	0.34*	0.30	0.53***	0.63***	0.54***
				(0.07)	(0.10)	(0.10)	(0.17)	(0.15)	(0.17)	(0.17)	(0.15)	(0.25)	(0.12)	(0.10)	(0.09)	(0.17)	(0.20)	(0.13)	(0.10)	(0.16)
treatment	General Support	4a_autonomy	makes decisions independently	0.41***	0.37***	0.44***	0.20	0.41**	0.34*	0.44**	0.60***	0.07	0.38***	0.47***	0.45***	0.36*	0.31	0.40***	0.47***	0.27
				(0.06)	(0.09)	(0.09)	(0.15)	(0.13)	(0.15)	(0.14)	(0.14)	(0.23)	(0.11)	(0.08)	(0.07)	(0.15)	(0.17)	(0.11)	(0.09)	(0.14)
treatment	General Support	3c_costs	halfs costs	0.09	0.23*	-0.03	-0.12	0.04	0.17	0.09	0.26	0.04	0.04	0.12	0.19*	-0.05	-0.20	0.17	0.05	0.09
				(0.08)	(0.11)	(0.11)	(0.19)	(0.15)	(0.19)	(0.17)	(0.17)	(0.30)	(0.13)	(0.10)	(0.09)	(0.19)	(0.21)	(0.14)	(0.11)	(0.18)
treatment	General Support	3a_costs	doubles costs	0.52***	0.85***	0.24*	0.57**	0.36*	0.50**	0.48**	0.78***	0.77**	0.35**	0.60***	0.62***	0.27	0.34	0.49***	0.63***	0.28
				(0.07)	(0.11)	(0.10)	(0.18)	(0.15)	(0.17)	(0.17)	(0.17)	(0.28)	(0.12)	(0.10)	(0.09)	(0.19)	(0.21)	(0.14)	(0.11)	(0.16)
treatment	General Support	2a_reliability	wrong more often	0.71***	0.72***	0.69***	1.11***	0.79***	0.69***	0.53**	0.50**	0.45	0.52***	0.88***	0.79***	0.37*	0.71***	1.00***	0.66***	0.37*
				(0.08)	(0.11)	(0.10)	(0.18)	(0.15)	(0.18)	(0.17)	(0.17)	(0.31)	(0.13)	(0.10)	(0.09)	(0.19)	(0.21)	(0.14)	(0.10)	(0.17)
treatment	General Support	2c_reliability	wrong less often	-0.62***	-0.61***	-0.63***	-0.46*	-0.62***	-0.46*	-0.68***	-0.80***	-0.62*	-0.74***	-0.55***	-0.70***	-0.43*	-0.55*	-0.56***	-0.64***	-0.63***
				(0.08)	(0.11)	(0.11)	(0.18)	(0.15)	(0.18)	(0.18)	(0.17)	(0.30)	(0.13)	(0.10)	(0.09)	(0.18)	(0.21)	(0.14)	(0.11)	(0.17)
treatment	General Support	1b_transparency	partly traceable and sometimes monitored	0.15*	0.12	0.17	0.26	0.09	0.29	0.13	0.03	0.27	0.13	0.15	0.22*	0.02	0.04	-0.02	0.24*	0.30
				(0.08)	(0.11)	(0.11)	(0.18)	(0.15)	(0.18)	(0.17)	(0.17)	(0.30)	(0.13)	(0.10)	(0.09)	(0.19)	(0.23)	(0.14)	(0.11)	(0.18)
treatment	General Support	1a_transparency	not traceable and not monitored	0.84***	0.77***	0.87***	0.99***	0.81***	0.50**	0.91***	0.95***	0.68*	0.57***	1.03***	0.97***	0.48**	0.78***	0.80***	0.96***	0.68***
				(0.07)	(0.11)	(0.10)	(0.18)	(0.15)	(0.18)	(0.17)	(0.17)	(0.27)	(0.13)	(0.10)	(0.09)	(0.18)	(0.21)	(0.14)	(0.11)	(0.17)
treatment	Risk Perception	4a_autonomy	makes decisions independently	0.35***	0.31***	0.37***	0.18	0.35**	0.31*	0.35**	0.53***	0.00	0.31**	0.41***	0.37***	0.27	0.41**	0.37***	0.45***	0.08
				(0.06)	(0.08)	(0.08)	(0.14)	(0.12)	(0.14)	(0.13)	(0.13)	(0.22)	(0.10)	(0.08)	(0.07)	(0.14)	(0.16)	(0.10)	(0.08)	(0.13)
treatment	Risk Perception	3c_costs	halfs costs	0.11	0.22*	0.01	0.09	0.01	0.05	0.08	0.36*	0.27	0.07	0.11	0.19*	-0.08	-0.05	0.25	-0.02	0.22
				(0.07)	(0.10)	(0.10)	(0.17)	(0.14)	(0.18)	(0.17)	(0.16)	(0.27)	(0.13)	(0.09)	(0.09)	(0.18)	(0.19)	(0.13)	(0.10)	(0.16)
treatment	Risk Perception	3a_costs	doubles costs	0.27***	0.49***	0.10	0.43*	0.01	0.26	0.22	0.60***	0.56*	0.25*	0.25**	0.38***	0.05	0.07	0.27*	0.35***	0.11
				(0.07)	(0.10)	(0.10)	(0.17)	(0.14)	(0.16)	(0.16)	(0.16)	(0.27)	(0.12)	(0.09)	(0.08)	(0.18)	(0.20)	(0.12)	(0.10)	(0.16)
treatment	Risk Perception	2a_reliability	wrong more often	0.70***	0.68***	0.72***	1.13***	0.85***	0.65***	0.51**	0.42**	0.43	0.42***	0.91***	0.80***	0.34	0.66***	0.94***	0.69***	0.36*
				(0.07)	(0.10)	(0.10)	(0.17)	(0.14)	(0.17)	(0.16)	(0.16)	(0.30)	(0.12)	(0.09)	(0.08)	(0.18)	(0.19)	(0.13)	(0.10)	(0.16)
treatment	Risk Perception	2c_reliability	wrong less often	-0.50***	-0.51***	-0.49***	-0.16	-0.46***	-0.39*	-0.61***	-0.80***	-0.49	-0.67***	-0.40***	-0.54***	-0.32	-0.52**	-0.39**	-0.52***	-0.62***
				(0.07)	(0.10)	(0.10)	(0.18)	(0.14)	(0.17)	(0.17)	(0.16)	(0.27)	(0.12)	(0.09)	(0.09)	(0.17)	(0.19)	(0.13)	(0.10)	(0.16)
treatment	Risk Perception	1b_transparency	partly traceable and sometimes monitored	0.10	0.18	0.01	0.23	0.00	0.12	0.10	0.12	0.11	0.07	0.12	0.14	0.05	0.03	-0.09	0.19	0.25
				(0.07)	(0.10)	(0.10)	(0.18)	(0.14)	(0.17)	(0.16)	(0.16)	(0.28)	(0.12)	(0.09)	(0.08)	(0.18)	(0.20)	(0.12)	(0.10)	(0.17)
treatment	Risk Perception	1a_transparency	not traceable and not monitored	0.77***	0.78***	0.71***	0.85***	0.82***	0.42*	0.92***	0.79***	0.58*	0.54***	0.94***	0.90***	0.48**	0.56**	0.71***	0.84***	0.73***
				(0.07)	(0.10)	(0.10)	(0.17)	(0.14)	(0.17)	(0.16)	(0.15)	(0.25)	(0.12)	(0.09)	(0.08)	(0.18)	(0.19)	(0.13)	(0.10)	(0.16)
treatment	Personalized Care	4a_autonomy	makes decisions independently	0.34***	0.28***	0.38***	0.15	0.39**	0.33*	0.28*	0.47***	-0.08	0.33**	0.39***	0.38***	0.15	0.41*	0.42***	0.38***	0.11
				(0.06)	(0.08)	(0.08)	(0.14)	(0.12)	(0.14)	(0.14)	(0.13)	(0.22)	(0.10)	(0.08)	(0.07)	(0.14)	(0.16)	(0.11)	(0.08)	(0.13)
treatment	Personalized Care	3c_costs	halfs costs	0.08	0.20*	-0.02	0.05	-0.07	0.09	0.14	0.24	0.34	0.05	0.04	0.16	-0.08	-0.10	0.13	0.04	0.13
				(0.07)	(0.10)	(0.10)	(0.17)	(0.15)	(0.18)	(0.17)	(0.16)	(0.27)	(0.13)	(0.10)	(0.09)	(0.18)	(0.19)	(0.13)	(0.10)	(0.17)
treatment	Personalized Care	3a_costs	doubles costs	0.24***	0.45***	0.08	0.33	0.02	0.13	0.24	0.59***	0.60*	0.11	0.26**	0.34***	0.05	-0.00	0.21	0.37***	-0.01
				(0.07)	(0.10)	(0.10)	(0.17)	(0.15)	(0.17)	(0.16)	(0.16)	(0.27)	(0.12)	(0.09)	(0.09)	(0.18)	(0.20)	(0.13)	(0.10)	(0.16)
treatment	Personalized Care	2a_reliability	wrong more often	0.67***	0.64***	0.69***	1.09***	0.73***	0.72***	0.48**	0.42**	0.25	0.42***	0.88***	0.69***	0.49**	0.70***	0.95***	0.61***	0.34*
				(0.07)	(0.10)	(0.10)	(0.17)	(0.15)	(0.18)	(0.16)	(0.16)	(0.29)	(0.12)	(0.10)	(0.09)	(0.18)	(0.20)	(0.13)	(0.10)	(0.16)
treatment	Personalized Care	2c_reliability	wrong less often	-0.50***	-0.48***	-0.52***	-0.35*	-0.45**	-0.36*	-0.48**	-0.81***	-0.70*	-0.68***	-0.37***	-0.57***	-0.30	-0.51**	-0.41**	-0.52***	-0.58***
				(0.07)	(0.10)	(0.10)	(0.17)	(0.15)	(0.17)	(0.17)	(0.16)	(0.27)	(0.12)	(0.10)	(0.09)	(0.17)	(0.20)	(0.13)	(0.10)	(0.17)
treatment	Personalized Care	1b_transparency	partly traceable and sometimes monitored	0.07	0.11	0.01	0.23	-0.03	-0.00	0.05	0.15	0.25	0.03	0.07	0.12	-0.01	-0.10	-0.13	0.12	0.30
				(0.07)	(0.10)	(0.10)	(0.18)	(0.15)	(0.18)	(0.17)	(0.16)	(0.27)	(0.12)	(0.10)	(0.09)	(0.18)	(0.21)	(0.13)	(0.10)	(0.17)
treatment	Personalized Care	1a_transparency	not traceable and not monitored	0.59***	0.58***	0.56***	0.63***	0.67***	0.23	0.67***	0.70***	0.51*	0.41***	0.72***	0.73***	0.27	0.36	0.48***	0.69***	0.59***
				(0.07)	(0.10)	(0.10)	(0.17)	(0.15)	(0.17)	(0.17)	(0.16)	(0.25)	(0.12)	(0.10)	(0.09)	(0.18)	(0.20)	(0.13)	(0.10)	(0.16)
